# Supplementary material for: Nanoparticle Metrology of Silicates Using Time-Resolved Multiplexed Dye Fluorescence Anisotropy, Small Angle X-ray Scattering, and Molecular Dynamics Simulations
Source: Materials (Basel). 2024 Apr 7;17(7):1686. doi: 10.3390/ma17071686 (PMC11012945; doi:10.3390/ma17071686)
Supplement: Supplementary file 1 [file materials-17-01686-s001.zip]

Archive with 1 entries (1 files):
- materials-2931517-supplementary.pdf
